# Supplementary material for: FBXO22 Suppresses Oxidative Stress-Induced ASK1 Activation and Cell Death via Ubiquitination-Dependent Degradation of TRIM48
Source: Int J Mol Sci. 2025 Sep 27;26(19):9472. doi: 10.3390/ijms26199472 (PMC12524865; doi:10.3390/ijms26199472)
Supplement: Supplementary file 1 [file ijms-26-09472-s001.zip]

Archive with 1 entries (1 files):
- ijms-3726791-supplementary.pdf
